# Supplementary material for: Resolving sensitivity, specificity and signal contamination in Xenium spatial transcriptomics
Source: Nat Methods. 2026 Apr 30;23(6):1152–62. doi: 10.1038/s41592-026-03089-8 (PMC13259927; doi:10.1038/s41592-026-03089-8)
Supplement: Supplementary file 4 — Supplementary Table 1: Overview of Xenium samples. For each Xenium sample, the table includes panel information, the default segmentation used and whether matching snRNA-seq and IHC data are available. Supplementary Table 2: Custom IO panel genes. Supplementary Table 3: Annotated Lung panel genes. Supplementary Table 4: Annotated Breast panel genes. [file 41592_2026_3089_MOESM4_ESM.xlsx]

## Sheet: ST 1
Supplementary Table 1. Overview of Xenium samples
sample	donor	tissue	disease	panel	repeat	default segmentation	matching snRNA-seq	IHC post-Xenium
L3	L3	lung	NSCLC	5K	no	10x MM	yes	no
L5	L5	lung	NSCLC	5K	no	10x MM	no	no
L6	L6	lung	NSCLC	5K	no	10x MM	no	no
L7	L7	lung	NSCLC	5K	no	10x MM	no	no
L8	L8	lung	NSCLC	5K	no	10x MM	no	no
L1	L1	lung	NSCLC	5K	no	10x MM	yes	no
L1	L1	lung	NSCLC	Lung	no	10x 5µm	yes	yes
L3	L3	lung	NSCLC	Lung	no	10x 5µm	yes	yes
L2_1	L2	lung	NSCLC	Lung	yes	10x 5µm	yes	yes
L2_2	L2	lung	NSCLC	Lung	yes	10x 5µm	yes	no
L4	L4	lung	NSCLC	Lung	no	10x 5µm	yes	no
L5	L5	lung	NSCLC	Lung	no	10x 5µm	no	no
L10	L10	lung	NSCLC	Lung	no	10x 5µm	no	no
L7	L7	lung	NSCLC	Lung	no	10x 5µm	no	no
L9	L9	lung	NSCLC	Lung	no	10x 5µm	no	no
L6	L6	lung	NSCLC	Lung	no	10x 5µm	no	no
L8	L8	lung	NSCLC	Lung	no	10x 5µm	no	no
L1_1	L1	lung	NSCLC	Custom IO	yes	10x 5µm	yes	no
L1_2	L1	lung	NSCLC	Custom IO	yes	10x 5µm	yes	no
L3	L3	lung	NSCLC	Custom IO	no	10x 5µm	yes	no
L2	L2	lung	NSCLC	Custom IO	no	10x 5µm	yes	no
L4	L4	lung	NSCLC	Custom IO	no	10x 5µm	yes	no
B17	B17	breast	breast cancer	Breast	no	10x 5µm	no	no
B14	B14	breast	breast cancer	Breast	no	10x 5µm	no	no
B16	B16	breast	breast cancer	Breast	no	10x 5µm	no	no
B12	B12	breast	breast cancer	Breast	no	10x 5µm	no	no
B11	B11	breast	breast cancer	Breast	no	10x 5µm	no	no
B9	B9	breast	breast cancer	Breast	no	10x 5µm	no	no
B7	B7	breast	breast cancer	Breast	no	10x 5µm	no	no
B6	B6	breast	breast cancer	Breast	no	10x 5µm	no	no
B5	B5	breast	breast cancer	Breast	no	10x 5µm	no	no
B1_1	B1	breast	breast cancer	Breast	yes	10x 5µm	no	no
B1_2	B1	breast	breast cancer	Breast	yes	10x 5µm	yes	yes
B1_3	B1	breast	breast cancer	Breast	yes	10x 5µm	yes	no
B2	B2	breast	breast cancer	Breast	no	10x 5µm	yes	no
B3	B3	breast	breast cancer	Breast	no	10x 5µm	yes	no
B4	B4	breast	breast cancer	Breast	no	10x 5µm	yes	yes
B10	B10	breast	breast cancer	Breast	no	10x 5µm	no	no
B13	B13	breast	breast cancer	Breast	no	10x 5µm	no	no
B15	B15	breast	breast cancer	Breast	no	10x 5µm	no	no
B8	B8	breast	breast cancer	Breast	no	10x 5µm	no	no

## Sheet: ST 2
Supplementary Table 2. Custom IO panel genes.
gene
ACTA2
ADAM12
ADAMDEC1
ADH7
APOE
AR
AREG
ARG1
ASAH1
ASCL1
ATG16L2
ATP5MC2
AXL
BANK1
BATF
C1QA
C1QB
C1QC
C3
CALB2
CCL17
CCL19
CCL2
CCL22
CCL3
CCL4
CCL5
CCR1
CCR2
CCR3
CCR4
CCR5
CCR7
CD14
CD19
CD1A
CD1C
CD200
CD207
CD247
CD274
CD28
CD300A
CD38
CD3D
CD3E
CD3G
CD4
CD40
CD40LG
CD44
CD5
CD52
CD63
CD74
CD79A
CD79B
CD80
CD82
CD8A
CD8B
CDH1
CDH11
CDH2
CDK1
CEACAM1
CEACAM8
CFP
CHGA
CKS2
CLCA1
CLEC10A
CLEC4C
CLEC9A
COL19A1
COL1A1
COL3A1
CPA3
CRTAM
CSF1
CSF1R
CSF2
CSF3
CSF3R
CST7
CSTB
CTLA4
CTNNB1
CTSG
CTSW
CX3CR1
CXCL10
CXCL12
CXCL13
CXCL16
CXCL3
CXCL8
CXCL9
CXCR1
CXCR2
CXCR3
CXCR4
CXCR5
CXCR6
DERL3
DES
DNASE1L3
DUSP4
EGF
EGFR
EPCAM
ERBB2
ERBB3
EREG
FAP
FAS
FASLG
FCER1A
FCER1G
FCER2
FCGR3A
FGFBP2
FGL1
FGR
FKBP11
FMR1
FN1
FNIP2
FOLH1
FOXC2
FOXJ1
FOXP3
FSCN1
GAS6
GAST
GBP1
GNLY
GPR183
GZMA
GZMH
GZMK
HAVCR2
HGF
HIGD1B
HLA-A
HLA-B
HLA-C
HLA-DPA1
HLA-DQA1
HLA-DQA2
HLA-DRA
HLA-DRB5
HLA-E
HMGB1
HSPA1A
HSPA6
HSPH1
ICOS
ICOSLG
IDO1
IFI27
IFI30
IFI6
IFIT1
IFIT2
IFIT3
IFITM1
IFITM3
IGF1
IGF1R
IGFBP7
IGHG1
IGHG2
IGHM
IKZF2
IL12B
IL15
IL15RA
IL1B
IL1R1
IL1RN
IL2
IL2RA
IL2RG
IL3
IL32
IL3RA
IL4
IL6
IL7
IL7R
IL9
INMT
INSM1
ISG15
JAML
JCHAIN
JUNB
KDR
KIT
KLF4
KLRB1
KLRC2
KLRD1
KLRF1
KLRG1
KRT14
KRT17
KRT20
KRT5
KRT6A
KRT7
KRT74
KRT8
LAG3
LAMP3
LEF1
LGALS2
LGALS3
LILRA4
LILRA5
LRRC15
LTB
LUM
LYVE1
LYZ
MCAM
MEF2B
MET
MFAP4
MITF
MKI67
MME
MMP9
MRC1
MS4A1
MX1
MYH11
NANOG
NAPSA
NCAM1
NCR3
NEUROD1
NKG7
NOX1
NPNT
NR3C1
NR4A2
NUSAP1
PADI4
PBXIP1
PCNA
PDCD1
PDGFRA
PDGFRB
PECAM1
PI16
PI3
PLA2G2A
PMEL
POSTN
POU2F3
POU5F1
PRC1
PRF1
PROX1
PSMB8
PSMB9
PTGDR
RBP5
RGS5
RHOH
RNASE1
RPN2
RSAD2
RTKN2
S100A8
S100A9
SALL4
SECTM1
SELENOP
SELL
SFTPA1
SLC18A2
SLC40A1
SLC4A10
SNAI1
SOX10
SOX2
SOX9
SPARC
SPP1
STAT1
STAT2
STAT3
STAT4
SYP
TACSTD2
TAGLN
TAP1
TAP2
TBC1D4
TCF7
TCL1A
THY1
TIGIT
TIMP2
TNFRSF13B
TNFRSF18
TNFRSF9
TNFSF13
TNFSF13B
TNFSF18
TNFSF4
TNFSF9
TOP2A
TOX
TP63
TPD52
TPSAB1
TRAV1-2
TRDC
TRDV1
TRDV2
TREM2
TRGC2
TRGV4
TRGV9
TTF1
TWIST1
TYROBP
USP18
VEGFA
VIM
VSIR
VWF
WT1
XCL1
XCL2
ZNF683

## Sheet: ST 3
Supplementary Table 3. Annotated Lung panel genes.
Gene	Ensembl_ID	Num_Probesets	Codewords	Annotation	Annotation_DB
ACE	ENSG00000159640	8	1	Capillary cell	endothelial cell
ACE2	ENSG00000130234	8	1	COVID-19	COVID-19
ACKR1	ENSG00000213088	8	1	Vein cell	endothelial cell
ADAM17	ENSG00000151694	8	1	Classical monocyte	monocyte
ADAM28	ENSG00000042980	8	1	B cell	B cell
ADAMTS1	ENSG00000154734	8	1	Fibromyocyte	fibroblast
ADGRL4	ENSG00000162618	8	1	Endothelial cell	endothelial cell
AGER	ENSG00000204305	4	1	Alveolar type 1 cell	epithelial cell
AGR3	ENSG00000173467	8	1	Ciliated cell	ciliated cell
AIF1	ENSG00000204472	7	1	Macrophage	macrophage
ANPEP	ENSG00000166825	8	1	Classical monocyte	monocyte
APOD	ENSG00000189058	7	1	Fibroblast	fibroblast
APOLD1	ENSG00000178878	8	1	Endothelial cell	endothelial cell
AQP9	ENSG00000103569	8	1	Classical monocyte	monocyte
AREG	ENSG00000109321	8	1	Mast cell	mast cell
ARL14	ENSG00000179674	8	1	Basal cell	epithelial cell
ASCL1	ENSG00000139352	8	1	Neuroendocrine cell	neuroendocrine cell
ASCL2	ENSG00000183734	4	1	Tuft cell	epithelial cell
ASCL3	ENSG00000176009	7	1	Ionocyte	epithelial cell
ATP1B1	ENSG00000143153	4	1	Ionocyte	epithelial cell
BAIAP2L1	ENSG00000006453	8	1	Ciliated cell	ciliated cell
BANK1	ENSG00000153064	8	1	B cell	B cell
BCAS1	ENSG00000064787	8	1	Ciliated cell	ciliated cell
BMX	ENSG00000102010	8	1	Artery cell	endothelial cell
CA4	ENSG00000167434	5	1	Capillary cell	endothelial cell
CCDC78	ENSG00000162004	3	1	Ciliated cell	ciliated cell
CCNA1	ENSG00000133101	8	1	Proliferation	proliferation
CCNB2	ENSG00000157456	8	1	Proliferation	proliferation
CCR7	ENSG00000126353	8	1	T cell	T cell
CD14	ENSG00000170458	8	1	Monocyte	monocyte
CD163	ENSG00000177575	4	1	Classical monocyte	monocyte
CD19	ENSG00000177455	8	1	B cell	B cell
CD1A	ENSG00000158477	8	1	Dendritic cell	dendritic cell
CD1C	ENSG00000158481	8	1	Dendritic cell	dendritic cell
CD2	ENSG00000116824	8	1	T cell	canonical T cell marker
CD24	ENSG00000272398	3	1	Ionocyte	epithelial cell
CD247	ENSG00000198821	8	1	NK cell	canonical T cell marker
CD27	ENSG00000139193	5	1	B cell	B cell
CD274	ENSG00000120217	8	1	Immune response	immune response
CD28	ENSG00000178562	8	1	T cell	exhausted T cell
CD300E	ENSG00000186407	8	1	Classical monocyte	monocyte
CD34	ENSG00000174059	8	1	Endothelial cell	endothelial cell
CD38	ENSG00000004468	8	1	Plasma cell	plasma cell
CD3D	ENSG00000167286	5	1	T cell	canonical T cell marker
CD3E	ENSG00000198851	8	1	T cell	canonical T cell marker
CD4	ENSG00000010610	8	1	T cell	regulatory T cell
CD40	ENSG00000101017	7	1	Myeloid dendritic cell	dendritic cell
CD40LG	ENSG00000102245	8	1	Immune checkpoint	immune response
CD68	ENSG00000129226	4	1	Macrophage	macrophage
CD70	ENSG00000125726	2	1	B cell	B cell
CD79A	ENSG00000105369	4	1	B cell	B cell
CD80	ENSG00000121594	8	1	Myeloid dendritic cell	dendritic cell
CD86	ENSG00000114013	8	1	Macrophage	macrophage
CD8A	ENSG00000153563	8	1	T cell	cytotoxic T cell
CD8B	ENSG00000172116	8	1	T cell	cytotoxic T cell
CDH1	ENSG00000039068	8	1	Alveolar type 1 cell	malignant cell
CDK1	ENSG00000170312	8	1	Proliferation	proliferation
CENPF	ENSG00000117724	8	1	Proliferation	malignant cell
CFB	ENSG00000243649	8	1	Mesothelial cell	epithelial cell
CFTR	ENSG00000001626	8	1	Ionocyte	epithelial cell
CHIT1	ENSG00000133063	4	1	Dendritic cell	dendritic cell
CLDN5	ENSG00000184113	6	1	Capillary cell	endothelial cell
CLEC10A	ENSG00000132514	8	1	Myeloid dendritic cell	dendritic cell
CLEC12A	ENSG00000172322	8	1	Nonclassical monocyte	monocyte
CLEC4E	ENSG00000166523	8	1	Classical monocyte	monocyte
CNN1	ENSG00000130176	6	1	Smooth muscle cell	smooth muscle cell
COL5A2	ENSG00000204262	8	1	Myofibroblast	fibroblast
COL8A1	ENSG00000144810	8	1	Myofibroblast	fibroblast
CP	ENSG00000047457	4	1	Mucous cell	secretory cell
CSPG4	ENSG00000173546	8	1	Pericyte	pericyte
CSTA	ENSG00000121552	4	1	Classical monocyte	monocyte
CTLA4	ENSG00000163599	8	1	Immune response	exhausted T cell
CTSL	ENSG00000135047	4	1	COVID-19	COVID-19
CTTN	ENSG00000085733	8	1	Mesothelial cell	epithelial cell
CXCL10	ENSG00000169245	8	1	Classical monocyte	monocyte
CXCL13	ENSG00000156234	8	1	Chemokine	exhausted T cell
CXCL5	ENSG00000163735	8	1	Macrophage	macrophage
CXCL6	ENSG00000124875	8	1	Goblet cell	epithelial cell
CXCL9	ENSG00000138755	8	1	Chemokine	immune response
CXCR5	ENSG00000160683	8	1	Chemokine	immune response
CXCR6	ENSG00000172215	8	1	T cell	T cell
CYP2F1	ENSG00000197446	8	1	Club cell	club cell
DAPK2	ENSG00000035664	8	1	Alveolar type 1 cell	epithelial cell
DCLK1	ENSG00000133083	8	1	Tuft cell	epithelial cell
DES	ENSG00000175084	8	1	Smooth muscle cell	smooth muscle cell
DGKG	ENSG00000058866	8	1	Pericyte	pericyte
DIRAS3	ENSG00000162595	8	1	Neuroendocrine cell	neuroendocrine cell
DMBT1	ENSG00000187908	8	1	Serous cell	secretory cell
DNAJB9	ENSG00000128590	8	1	Plasma cell	plasma cell
DPP6	ENSG00000130226	8	1	Myofibroblast	fibroblast
DUOX1	ENSG00000137857	8	1	Cancer	malignant cell
ECSCR	ENSG00000249751	8	1	Lymphatic endothelial cell	endothelial cell
EGFR	ENSG00000146648	4	1	Cancer	malignant cell
EHF	ENSG00000135373	8	1	Ciliated cell	ciliated cell
ELF3	ENSG00000163435	8	1	Ciliated cell	ciliated cell
ENAH	ENSG00000154380	8	1	Ciliated cell	ciliated cell
EPCAM	ENSG00000119888	4	1	Epithelial cell	epithelial cell
ETV5	ENSG00000244405	8	1	Alveolar type 2 cell	epithelial cell
F3	ENSG00000117525	8	1	Basal cell	epithelial cell
FABP3	ENSG00000121769	8	1	Dendritic cell	dendritic cell
FAM184A	ENSG00000111879	8	1	Ciliated cell	ciliated cell
FAS	ENSG00000026103	8	1	Apoptosis	apoptosis
FASLG	ENSG00000117560	8	1	T cell	T cell
FASN	ENSG00000169710	8	1	Alveolar type 2 cell	proliferation
FBN1	ENSG00000166147	8	1	Fibroblast	fibroblast
FCER1A	ENSG00000179639	8	1	Myeloid dendritic cell	dendritic cell
FCGR1A	ENSG00000150337	8	1	Macrophage	macrophage
FCGR3A	ENSG00000203747	8	1	Monocyte	monocyte
FCMR	ENSG00000162894	8	1	B cell	B cell
FCN1	ENSG00000085265	8	1	Classical monocyte	monocyte
FCN3	ENSG00000142748	6	1	Capillary cell	endothelial cell
FGFBP2	ENSG00000137441	8	1	Cancer	malignant cell
FGFR4	ENSG00000160867	7	1	Fibroblast	fibroblast
FKBP11	ENSG00000134285	5	1	Plasma cell	plasma cell
FOXI1	ENSG00000168269	8	1	Ionocyte	epithelial cell
FOXJ1	ENSG00000129654	4	1	Ciliated cell	ciliated cell
FOXP3	ENSG00000049768	7	1	T cell	regulatory T cell
FSCN1	ENSG00000075618	3	1	Lymphatic endothelial cell	endothelial cell
GJA5	ENSG00000265107	8	1	Artery cell	endothelial cell
GKN2	ENSG00000183607	8	1	Cancer	malignant cell
GLCCI1	ENSG00000106415	8	1	Alveolar type 1 cell	epithelial cell
GLIPR2	ENSG00000122694	8	1	Macrophage	macrophage
GNG11	ENSG00000127920	8	1	Capillary cell	endothelial cell
GPI	ENSG00000105220	7	1	Ionocyte	epithelial cell
GPR171	ENSG00000174946	8	1	T cell	T cell
GPR183	ENSG00000169508	8	1	T cell	T cell
GPR34	ENSG00000171659	8	1	Dendritic cell	dendritic cell
GPX2	ENSG00000176153	8	1	Basal cell	epithelial cell
GZMA	ENSG00000145649	8	1	T cell	cytotoxic T cell
GZMB	ENSG00000100453	7	1	T cell	cytotoxic T cell
GZMK	ENSG00000113088	8	1	T cell	cytotoxic T cell
HAVCR2	ENSG00000135077	8	1	Immune response	exhausted T cell
HIF1A	ENSG00000100644	8	1	Hypoxia	hypoxia
HIGD1B	ENSG00000131097	5	1	Pericyte	pericyte
HMGCS1	ENSG00000112972	8	1	Alveolar type 2 cell	epithelial cell
HP	ENSG00000257017	8	1	Mesothelial cell	epithelial cell
HPGDS	ENSG00000163106	8	1	Mast cell	mast cell
ICA1	ENSG00000003147	8	1	Neuroendocrine cell	neuroendocrine cell
IGF1	ENSG00000017427	8	1	Ionocyte	epithelial cell
IGFBP3	ENSG00000146674	4	1	Artery cell	endothelial cell
IL1RL1	ENSG00000115602	8	1	Capillary cell	endothelial cell
IL7R	ENSG00000168685	8	1	T cell	T cell
IQGAP2	ENSG00000145703	8	1	NK cell	natural killer cell
IRF8	ENSG00000140968	8	1	Plasmacytoid dendritic cell	dendritic cell
ITGAM	ENSG00000169896	8	1	Classical monocyte	monocyte
ITGB4	ENSG00000132470	7	1	Basal cell	epithelial cell
KCNK3	ENSG00000171303	8	1	Pericyte	pericyte
KDR	ENSG00000128052	8	1	Cancer	malignant cell
KIT	ENSG00000157404	8	1	Proliferation	proliferation
KLF5	ENSG00000102554	4	1	Basal cell	epithelial cell
KLK11	ENSG00000167757	5	1	Basal cell	epithelial cell
KLRB1	ENSG00000111796	8	1	NK cell; T cell	natural killer cell
KLRC1	ENSG00000134545	8	1	Immune response	immune response
KLRD1	ENSG00000134539	8	1	NK cell	natural killer cell
KRT15	ENSG00000171346	4	1	Basal cell	epithelial cell
KRT7	ENSG00000135480	4	1	Alveolar type 1 cell	malignant cell
LAG3	ENSG00000089692	5	1	Immune response	exhausted T cell
LAMC3	ENSG00000050555	8	1	Pericyte	pericyte
LCK	ENSG00000182866	8	1	NKT cell	natural killer cell
LGALS3BP	ENSG00000108679	4	1	Pericyte	pericyte
LGR5	ENSG00000139292	4	1	Cancer	malignant cell
LGR6	ENSG00000133067	8	1	Smooth muscle cell	smooth muscle cell
LILRA4	ENSG00000239961	8	1	Plasmacytoid dendritic cell	dendritic cell
LILRA5	ENSG00000187116	5	1	Nonclassical monocyte	monocyte
LILRB2	ENSG00000131042	8	1	Nonclassical monocyte	monocyte
LILRB4	ENSG00000186818	4	1	Plasmacytoid dendritic cell	dendritic cell
LMOD1	ENSG00000163431	8	1	Smooth muscle cell	smooth muscle cell
LTBP2	ENSG00000119681	8	1	Myofibroblast	fibroblast
LTF	ENSG00000012223	4	1	Serous cell	secretory cell
LYVE1	ENSG00000133800	8	1	Lymphatic endothelial cell	endothelial cell
MALL	ENSG00000144063	4	1	Alveolar type 2 cell	epithelial cell
MAP7	ENSG00000135525	8	1	Neuroendocrine cell	neuroendocrine cell
MARCO	ENSG00000019169	8	1	Macrophage	macrophage
MCEMP1	ENSG00000183019	8	1	Macrophage	macrophage
MEDAG	ENSG00000102802	8	1	Lipofibroblast	fibroblast
MET	ENSG00000105976	8	1	Club cell	club cell
MFAP5	ENSG00000197614	8	1	Fibroblast	fibroblast
MIS18BP1	ENSG00000129534	8	1	Nonclassical monocyte	monocyte
MKI67	ENSG00000148773	8	1	Proliferation	proliferation
MMP12	ENSG00000262406	4	1	Myeloid dendritic cell	dendritic cell
MMP9	ENSG00000100985	6	1	Dendritic cell	dendritic cell
MMRN1	ENSG00000138722	8	1	Lymphatic endothelial cell	endothelial cell
MPEG1	ENSG00000197629	8	1	Plasmacytoid dendritic cell	dendritic cell
MS4A1	ENSG00000156738	8	1	B cell	B cell
MS4A2	ENSG00000149534	8	1	Mast cell	mast cell
MS4A4A	ENSG00000110079	8	1	Dendritic cell	dendritic cell
MTUS1	ENSG00000129422	8	1	Lymphatic endothelial cell	endothelial cell
MUC1	ENSG00000185499	4	1	Alveolar type 2 cell	epithelial cell
MUC5B	ENSG00000117983	4	1	Goblet cell	epithelial cell
MYC	ENSG00000136997	8	1	Cancer	malignant cell
MYH11	ENSG00000133392	4	1	Smooth muscle cell	smooth muscle cell
MYO6	ENSG00000196586	8	1	Capillary cell	endothelial cell
MZB1	ENSG00000170476	6	1	Plasma cell	plasma cell
NCEH1	ENSG00000144959	8	1	Megakaryocyte	macrophage
NFKB1	ENSG00000109320	8	1	Cancer	malignant cell
NID1	ENSG00000116962	8	1	Pericyte	pericyte
NKG7	ENSG00000105374	2	1	NK cell	cytotoxic T cell
NTN4	ENSG00000074527	4	1	Smooth muscle cell	smooth muscle cell
NTRK2	ENSG00000148053	8	1	Capillary cell	endothelial cell
OTUD7B	ENSG00000264522	8	1	Alveolar type 1 cell	epithelial cell
P2RX1	ENSG00000108405	8	1	Mast cell	mast cell
PAMR1	ENSG00000149090	8	1	Fibromyocyte	fibroblast
PCNA	ENSG00000132646	4	1	Proliferation	proliferation
PCOLCE2	ENSG00000163710	8	1	Fibroblast	fibroblast
PDCD1	ENSG00000188389	2	1	Immune response	exhausted T cell
PDCD1LG2	ENSG00000197646	8	1	Capillary cell	endothelial cell
PDGFRA	ENSG00000134853	8	1	Fibroblast	fibroblast
PDGFRB	ENSG00000113721	8	1	Pericyte	pericyte
PDPN	ENSG00000162493	8	1	Alveolar type 1 cell	epithelial cell
PEBP4	ENSG00000134020	6	1	Alveolar type 2 cell	epithelial cell
PI3	ENSG00000124102	5	1	Mucous cell	secretory cell
PIM1	ENSG00000137193	8	1	Lipofibroblast	fibroblast
PIM2	ENSG00000102096	8	1	Plasma cell	plasma cell
PLA2G2A	ENSG00000188257	6	1	Mesothelial cell	epithelial cell
PLA2G4F	ENSG00000168907	8	1	Alveolar type 2 cell	epithelial cell
PLA2G7	ENSG00000146070	8	1	Dendritic cell	dendritic cell
PLN	ENSG00000198523	8	1	Smooth muscle cell	smooth muscle cell
PLVAP	ENSG00000130300	8	1	Endothelial cell	endothelial cell
POU2AF1	ENSG00000110777	8	1	Plasma cell	plasma cell
PROX1	ENSG00000117707	8	1	Lymphatic endothelial cell	endothelial cell
PTGS1	ENSG00000095303	8	1	Mast cell	mast cell
RAMP2	ENSG00000131477	4	1	Capillary cell	endothelial cell
RARRES1	ENSG00000118849	4	1	Lipofibroblast	fibroblast
RBP4	ENSG00000138207	8	1	Neuroendocrine cell	neuroendocrine cell
RERGL	ENSG00000111404	8	1	Smooth muscle cell	smooth muscle cell
RETN	ENSG00000104918	1	1	Macrophage	macrophage
RGS5	ENSG00000143248	4	1	Smooth muscle cell	smooth muscle cell
RND1	ENSG00000172602	8	1	Alveolar type 2 cell	epithelial cell
RUNX3	ENSG00000020633	8	1	NK cell	natural killer cell
S100A12	ENSG00000163221	5	1	Classical monocyte	monocyte
S100A7	ENSG00000143556	4	1	Mucous cell	secretory cell
S100B	ENSG00000160307	8	1	Myeloid dendritic cell	dendritic cell
SAMD3	ENSG00000164483	8	1	NK cell	natural killer cell
SCEL	ENSG00000136155	8	1	Alveolar type 1 cell	epithelial cell
SEC11C	ENSG00000166562	8	1	Neuroendocrine cell	neuroendocrine cell
SELE	ENSG00000007908	8	1	Endothelial cell	endothelial cell
SELL	ENSG00000188404	8	1	B cell	B cell
SELP	ENSG00000174175	8	1	Vein cell	endothelial cell
SEMA3B	ENSG00000012171	4	1	Alveolar type 1 cell	epithelial cell
SEMA3C	ENSG00000075223	8	1	Ionocyte	epithelial cell
SERPINA3	ENSG00000196136	8	1	Mucous cell	secretory cell
SFRP2	ENSG00000145423	4	1	Fibroblast	fibroblast
SFTA2	ENSG00000196260	6	1	Alveolar type 2 cell	epithelial cell
SFTPD	ENSG00000133661	8	1	Alveolar type 2 cell	epithelial cell
SHANK3	ENSG00000251322	8	1	Capillary cell	endothelial cell
SLC15A2	ENSG00000163406	8	1	Alveolar type 1 cell	epithelial cell
SLC18A2	ENSG00000165646	8	1	Mast cell	mast cell
SLC1A3	ENSG00000079215	8	1	Dendritic cell	dendritic cell
SLC2A1	ENSG00000117394	4	1	Cancer	malignant cell
SLC7A11	ENSG00000151012	8	1	Cancer	malignant cell
SLIT3	ENSG00000184347	8	1	Smooth muscle cell	smooth muscle cell
SMIM24	ENSG00000095932	8	1	Ionocyte	epithelial cell
SOX2	ENSG00000181449	8	1	Cancer	malignant cell
SOX9	ENSG00000125398	8	1	Cancer	malignant cell
SPDEF	ENSG00000124664	6	1	Goblet cell	epithelial cell
SPIB	ENSG00000269404	8	1	Plasmacytoid dendritic cell	dendritic cell
STAT4	ENSG00000138378	8	1	NK cell	natural killer cell
STC1	ENSG00000159167	8	1	Capillary cell	endothelial cell
STEAP4	ENSG00000127954	8	1	Club cell	club cell
SVEP1	ENSG00000165124	8	1	Fibroblast	fibroblast
SYK	ENSG00000165025	8	1	Plasmacytoid dendritic cell	dendritic cell
TACSTD2	ENSG00000184292	4	1	Alveolar type 1 cell	malignant cell
TC2N	ENSG00000165929	8	1	Ciliated cell	ciliated cell
TCL1A	ENSG00000100721	7	1	B cell	B cell
THBS2	ENSG00000186340	8	1	Lipofibroblast	fibroblast
THY1	ENSG00000154096	8	1	Smooth muscle cell	smooth muscle cell
TM4SF18	ENSG00000163762	8	1	Endothelial cell	endothelial cell
TM4SF4	ENSG00000169903	8	1	Neuroendocrine cell	neuroendocrine cell
TMC5	ENSG00000103534	8	1	Ciliated cell	ciliated cell
TMEM100	ENSG00000166292	8	1	Capillary cell	endothelial cell
TMPRSS2	ENSG00000184012	8	1	COVID-19	COVID-19
TNFRSF13B	ENSG00000240505	5	1	Plasma cell	plasma cell
TNFRSF13C	ENSG00000159958	8	1	B cell	B cell
TNFRSF17	ENSG00000048462	8	1	Plasma cell	plasma cell
TNFRSF18	ENSG00000186891	1	1	NKT cell	regulatory T cell
TOP2A	ENSG00000131747	8	1	Proliferation	malignant cell
TP63	ENSG00000073282	4	1	Basal cell	epithelial cell
TP73	ENSG00000078900	8	1	Ciliated cell	ciliated cell
TREM2	ENSG00000095970	7	1	Dendritic cell	dendritic cell
TRPC6	ENSG00000137672	8	1	Pericyte	pericyte
TSPAN8	ENSG00000127324	4	1	Goblet cell	epithelial cell
UBE2C	ENSG00000175063	4	1	NK cell	natural killer cell
UPK1B	ENSG00000114638	8	1	Goblet cell	epithelial cell
UPK3B	ENSG00000243566	4	1	Mesothelial cell	epithelial cell
VSIG4	ENSG00000155659	8	1	Macrophage	macrophage
VWF	ENSG00000110799	8	1	Endothelial cell	endothelial cell
WFS1	ENSG00000109501	8	1	Alveolar type 1 cell	epithelial cell
WNT2	ENSG00000105989	8	1	Fibroblast	fibroblast
WT1	ENSG00000184937	8	1	Mesothelial cell	epithelial cell

## Sheet: ST 4
Supplementary Table 4. Annotated Breast panel genes.
Genes	Ensembl_ID	Num_Probesets	Codewords	Annotation	Annotation_DB
ABCC11	ENSG00000121270	7	1	Breast cancer	malignant cell
ACTA2	ENSG00000107796	8	1	Smooth muscle cells	smooth muscle cell
ACTG2	ENSG00000163017	8	1	Breast myoepithelial cells	epithelial cell
ADAM9	ENSG00000168615	8	1	Breast glandular cells	epithelial cell
ADGRE5	ENSG00000123146	8	1	Dendritic cells	dendritic cell
ADH1B	ENSG00000196616	8	1	Adipocytes	adipocyte
ADIPOQ	ENSG00000181092	7	1	Adipocytes	adipocyte
AGR3	ENSG00000173467	8	1	Breast glandular cells	epithelial cell
AIF1	ENSG00000204472	7	1	Macrophages	macrophage
AKR1C1	ENSG00000187134	8	1	Smooth muscle cells	smooth muscle cell
AKR1C3	ENSG00000196139	8	1	Endothelial cells	endothelial cell
ALDH1A3	ENSG00000184254	8	1	Breast glandular cells	epithelial cell
ANGPT2	ENSG00000091879	8	1	Endothelial cells	endothelial cell
ANKRD28	ENSG00000206560	8	1	B cells	B cell
ANKRD29	ENSG00000154065	8	1	Adipocytes	adipocyte
ANKRD30A	ENSG00000148513	7	1	Epithelial cells	epithelial cell
APOBEC3A	ENSG00000128383	8	1	B cells	B cell
APOBEC3B	ENSG00000179750	8	1	Breast cancer	malignant cell
APOC1	ENSG00000130208	2	1	Macrophages	macrophage
AQP1	ENSG00000240583	8	1	Endothelial cells	endothelial cell
AQP3	ENSG00000165272	8	1	Breast glandular cells	epithelial cell
AR	ENSG00000169083	8	1	Breast cancer	malignant cell
AVPR1A	ENSG00000166148	8	1	Smooth muscle cells	smooth muscle cell
BACE2	ENSG00000182240	8	1	Breast glandular cells	epithelial cell
BANK1	ENSG00000153064	8	1	B cells	B cell
BASP1	ENSG00000176788	8	1	Macrophages	macrophage
C15orf48	ENSG00000166920	6	1	Breast glandular cells	epithelial cell
C1QA	ENSG00000173372	4	1	Macrophages	macrophage
C1QC	ENSG00000159189	2	1	Macrophages	macrophage
C2orf42	ENSG00000115998	8	1	B cells	B cell
C5orf46	ENSG00000178776	6	1	Breast glandular cells	epithelial cell
C6orf132	ENSG00000188112	8	1	Breast myoepithelial cells	epithelial cell
CAV1	ENSG00000105974	8	1	Breast cancer	malignant cell
CAVIN2	ENSG00000168497	8	1	Adipocytes	adipocyte
CCDC6	ENSG00000108091	8	1	Breast glandular cells	epithelial cell
CCDC80	ENSG00000091986	8	1	Fibroblasts	fibroblast
CCL5	ENSG00000271503	5	1	T cells	cytotoxic T cell
CCL8	ENSG00000108700	6	1	Smooth muscle cells	smooth muscle cell
CCND1	ENSG00000110092	8	1	Breast cancer	malignant cell
CCPG1	ENSG00000260916	8	1	B cells	B cell
CCR7	ENSG00000126353	8	1	T cells	T cell
CD14	ENSG00000170458	8	1	Monocytes	monocyte
CD163	ENSG00000177575	8	1	Macrophages	macrophage
CD19	ENSG00000177455	8	1	B cells	B cell
CD247	ENSG00000198821	8	1	NK cells	NK cell
CD27	ENSG00000139193	5	1	B cells	B cell
CD274	ENSG00000120217	8	1	T cells	immune response
CD3E	ENSG00000198851	13	1	T cells	canonical T cell marker
CD3G	ENSG00000160654	9	1	T cells	canonical T cell marker
CD4	ENSG00000010610	16	1	T cells	regulatory T cell
CD68	ENSG00000129226	6	1	Macrophages	macrophage
CD69	ENSG00000110848	8	1	T cells	canonical T cell marker
CD79A	ENSG00000105369	3	1	B cells	B cell
CD79B	ENSG00000007312	5	1	B cells	B cell
CD80	ENSG00000121594	8	1	Macrophages	macrophage
CD83	ENSG00000112149	8	1	Dendritic cells	dendritic cell
CD86	ENSG00000114013	8	1	Macrophages	macrophage
CD8A	ENSG00000153563	12	1	T cells	cytotoxic T cell
CD9	ENSG00000010278	5	1	Breast glandular cells	epithelial cell
CD93	ENSG00000125810	8	1	Endothelial cells	endothelial cell
CDC42EP1	ENSG00000128283	2	1	Breast glandular cells	epithelial cell
CDH1	ENSG00000039068	8	1	Breast cancer	malignant cell
CEACAM6	ENSG00000086548	8	1	Breast cancer	malignant cell
CEACAM8	ENSG00000124469	7	1	Neutrophils	neutrophil
CENPF	ENSG00000117724	8	1	Breast cancer	malignant cell
CLEC14A	ENSG00000176435	8	1	Adipocytes	adipocyte
CLEC9A	ENSG00000197992	8	1	Dendritic cells	dendritic cell
CLECL1	ENSG00000184293	7	1	B cells	B cell
CLIC6	ENSG00000159212	8	1	Breast glandular cells	epithelial cell
CPA3	ENSG00000163751	8	1	Mast cells	mast cell
CRISPLD2	ENSG00000103196	7	1	Smooth muscle cells	smooth muscle cell
CTH	ENSG00000116761	8	1	Smooth muscle cells	smooth muscle cell
CTLA4	ENSG00000163599	8	1	T cells	exhausted T cell
CTSG	ENSG00000100448	5	1	Mast cells	mast cell
CTTN	ENSG00000085733	8	1	Breast glandular cells	epithelial cell
CX3CR1	ENSG00000168329	8	1	Macrophages	macrophage
CXCL12	ENSG00000107562	8	1	Breast cancer	malignant cell
CXCL16	ENSG00000161921	7	1	Macrophages	macrophage
CXCL5	ENSG00000163735	8	1	Macrophages	macrophage
CXCR4	ENSG00000121966	8	1	T cells	canonical T cell marker
CYTIP	ENSG00000115165	8	1	T cells	T cell
DAPK3	ENSG00000167657	2	1	Breast glandular cells	epithelial cell
DMKN	ENSG00000161249	4	1	Breast glandular cells	epithelial cell
DNAAF1	ENSG00000154099	8	1	B cells	B cell
DNTTIP1	ENSG00000101457	7	1	Breast glandular cells	epithelial cell
DPT	ENSG00000143196	8	1	Fibroblasts	fibroblast
DSC2	ENSG00000134755	8	1	Breast glandular cells	epithelial cell
DSP	ENSG00000096696	8	1	Breast myoepithelial cells	epithelial cell
DST	ENSG00000151914	8	1	Breast myoepithelial cells	epithelial cell
DUSP2	ENSG00000158050	6	1	T cells	T cell
DUSP5	ENSG00000138166	7	1	B cells	B cell
EGFL7	ENSG00000172889	3	1	Adipocytes	adipocyte
EGFR	ENSG00000146648	8	1	Breast cancer	malignant cell
EIF4EBP1	ENSG00000187840	4	1	Breast glandular cells	epithelial cell
ENAH	ENSG00000154380	8	1	Breast glandular cells	epithelial cell
EPCAM	ENSG00000119888	8	1	Epithelial cells	epithelial cell
ERBB2	ENSG00000141736	8	1	Breast cancer	malignant cell
ERN1	ENSG00000178607	8	1	B cells	B cell
ESM1	ENSG00000164283	8	1	Endothelial cells	endothelial cell
ESR1	ENSG00000091831	8	1	Breast cancer	malignant cell
FAM107B	ENSG00000065809	8	1	B cells	B cell
FAM49A	ENSG00000197872	7	1	Macrophages	macrophage
FASN	ENSG00000169710	8	1	Breast glandular cells	proliferation
FBLN1	ENSG00000077942	8	1	Fibroblasts	fibroblast
FCER1A	ENSG00000179639	8	1	Dendritic cells	dendritic cell
FCER1G	ENSG00000158869	7	1	NK cells	NK cell
FCGR3A	ENSG00000203747	8	1	Monocytes	monocyte
FGL2	ENSG00000127951	8	1	Macrophages	macrophage
FLNB	ENSG00000136068	8	1	Breast glandular cells	epithelial cell
FOXA1	ENSG00000129514	8	1	Breast cancer	malignant cell
FOXC2	ENSG00000176692	6	1	Smooth muscle cells	smooth muscle cell
FOXP3	ENSG00000049768	7	1	T cells	regulatory T cell
FSTL3	ENSG00000070404	8	1	Smooth muscle cells	smooth muscle cell
GATA3	ENSG00000107485	8	1	Breast cancer	malignant cell
GJB2	ENSG00000165474	8	1	Macrophages	macrophage
GLIPR1	ENSG00000139278	8	1	Breast myoepithelial cells	epithelial cell
GNLY	ENSG00000115523	5	1	NK cells	NK cell
GPR183	ENSG00000169508	7	1	T cells	T cell
GZMA	ENSG00000145649	8	1	T cells	cytotoxic T cell
GZMK	ENSG00000113088	8	1	T cells	cytotoxic T cell
HAVCR2	ENSG00000135077	8	1	T cells	exhausted T cell
HMGA1	ENSG00000137309	7	1	Breast glandular cells	epithelial cell
HOOK2	ENSG00000095066	7	1	Breast glandular cells	epithelial cell
HOXD8	ENSG00000175879	8	1	Adipocytes	adipocyte
HOXD9	ENSG00000128709	7	1	Adipocytes	adipocyte
HPX	ENSG00000110169	8	1	Breast glandular cells	epithelial cell
IGF1	ENSG00000017427	8	1	Fibroblasts	fibroblast
IGSF6	ENSG00000140749	8	1	Macrophages	macrophage
IL2RA	ENSG00000134460	8	1	T cells	regulatory T cell
IL2RG	ENSG00000147168	8	1	Dendritic cells	dendritic cell
IL3RA	ENSG00000185291	8	1	Dendritic cells	dendritic cell
IL7R	ENSG00000168685	8	1	T cells	canonical T cell marker
ITGAM	ENSG00000169896	7	1	Myeloid cells	myeloid cell
ITGAX	ENSG00000140678	8	1	Dendritic cells	dendritic cell
ITM2C	ENSG00000135916	6	1	B cells	B cell
JUP	ENSG00000173801	8	1	Breast glandular cells	epithelial cell
KARS	ENSG00000065427	8	1	Breast myoepithelial cells	epithelial cell
KDR	ENSG00000128052	8	1	Adipocytes	adipocyte
KIT	ENSG00000157404	8	1	Breast cancer	malignant cell
KLF5	ENSG00000102554	8	1	Breast myoepithelial cells	proliferation
KLRB1	ENSG00000111796	8	1	T cells	T cell
KLRC1	ENSG00000134545	7	1	T cells	immune response
KLRD1	ENSG00000134539	8	1	NK cells	NK cell
KLRF1	ENSG00000150045	8	1	NK cells	NK cell
KRT14	ENSG00000186847	6	1	Epithelial cells	epithelial cell
KRT23	ENSG00000108244	8	1	Breast glandular cells	epithelial cell
KRT5	ENSG00000186081	8	1	Breast myoepithelial cells	epithelial cell
KRT6B	ENSG00000185479	8	1	Breast myoepithelial cells	epithelial cell
KRT7	ENSG00000135480	5	1	Breast cancer	malignant cell
KRT8	ENSG00000170421	8	1	Epithelial cells	epithelial cell
LAG3	ENSG00000089692	5	1	T cells	exhausted T cell
LARS	ENSG00000133706	8	1	Smooth muscle cells	smooth muscle cell
LDHB	ENSG00000111716	8	1	Breast cancer	malignant cell
LGALSL	ENSG00000119862	8	1	B cells	B cell
LILRA4	ENSG00000239961	7	1	Dendritic cells	dendritic cell
LPL	ENSG00000175445	8	1	Adipocytes	adipocyte
LPXN	ENSG00000110031	8	1	Macrophages	macrophage
LRRC15	ENSG00000172061	8	1	Breast cancer	malignant cell
LTB	ENSG00000227507	2	1	T cells	T cell
LUM	ENSG00000139329	4	1	Fibroblasts	fibroblast
LY86	ENSG00000112799	8	1	Macrophages	macrophage
LYPD3	ENSG00000124466	5	1	Breast glandular cells	epithelial cell
LYZ	ENSG00000090382	8	1	Macrophages	macrophage
MAP3K8	ENSG00000107968	8	1	Macrophages	macrophage
MDM2	ENSG00000135679	8	1	Breast cancer	malignant cell
MKI67	ENSG00000148773	7	1	Breast cancer	proliferation
MLPH	ENSG00000115648	8	1	Breast glandular cells	epithelial cell
MMP1	ENSG00000196611	8	1	Fibroblasts	fibroblast
MMP12	ENSG00000262406	8	1	Fibroblasts	fibroblast
MMP2	ENSG00000087245	8	1	Fibroblasts	fibroblast
MMRN2	ENSG00000173269	8	1	Adipocytes	adipocyte
MNDA	ENSG00000163563	8	1	Macrophages	macrophage
MRC1	ENSG00000260314	8	1	Macrophages	macrophage
MS4A1	ENSG00000156738	8	1	B cells	B cell
MUC6	ENSG00000184956	8	1	Epithelial cells	epithelial cell
MYBPC1	ENSG00000196091	8	1	Epithelial cells	epithelial cell
MYH11	ENSG00000133392	8	1	Smooth muscle cells	smooth muscle cell
MYLK	ENSG00000065534	8	1	Breast myoepithelial cells	epithelial cell
MYO5B	ENSG00000167306	8	1	Breast glandular cells	epithelial cell
MZB1	ENSG00000170476	6	1	B cells	B cell
NARS	ENSG00000134440	8	1	Breast myoepithelial cells	epithelial cell
NCAM1	ENSG00000149294	8	1	NK cells	NK cell
NDUFA4L2	ENSG00000185633	3	1	Adipocytes	adipocyte
NKG7	ENSG00000105374	2	1	NK cells	NK cell
NOSTRIN	ENSG00000163072	8	1	Adipocytes	adipocyte
OCIAD2	ENSG00000145247	8	1	Breast glandular cells	epithelial cell
OPRPN	ENSG00000171199	8	1	Breast glandular cells	epithelial cell
OXTR	ENSG00000180914	8	1	Breast myoepithelial cells	epithelial cell
PCLAF	ENSG00000166803	8	1	Breast cancer	malignant cell
PDCD1	ENSG00000188389	2	1	T cells	exhausted T cell
PDCD1LG2	ENSG00000197646	8	1	Adipocytes	adipocyte
PDE4A	ENSG00000065989	7	1	Adipocytes	adipocyte
PDGFRA	ENSG00000134853	8	1	Fibroblasts	fibroblast
PDGFRB	ENSG00000113721	8	1	Smooth muscle cells	smooth muscle cell
PDK4	ENSG00000004799	8	1	Smooth muscle cells	smooth muscle cell
PECAM1	ENSG00000261371	8	1	Endothelial cells	endothelial cell
PELI1	ENSG00000197329	8	1	B cells	B cell
PGR	ENSG00000082175	8	1	Breast cancer	malignant cell
PIGR	ENSG00000162896	8	1	Breast glandular cells	epithelial cell
PIM1	ENSG00000137193	8	1	Fibroblasts	fibroblast
PLD4	ENSG00000166428	8	1	Macrophages	macrophage
POSTN	ENSG00000133110	4	1	Fibroblasts	fibroblast
PPARG	ENSG00000132170	8	1	Macrophages	macrophage
PRDM1	ENSG00000057657	8	1	T cells	T cell
PRF1	ENSG00000180644	7	1	NK cells	NK cell
PTGDS	ENSG00000107317	5	1	Breast cancer	malignant cell
PTN	ENSG00000105894	8	1	Breast myoepithelial cells	epithelial cell
PTPRC	ENSG00000081237	8	1	Immune cells	immune cell
PTRHD1	ENSG00000184924	8	1	Breast glandular cells	epithelial cell
QARS	ENSG00000172053	8	1	Breast glandular cells	epithelial cell
RAB30	ENSG00000137502	8	1	B cells	B cell
RAMP2	ENSG00000131477	4	1	Adipocytes	adipocyte
RAPGEF3	ENSG00000079337	8	1	Adipocytes	adipocyte
RHOH	ENSG00000168421	8	1	T cells	T cell
RORC	ENSG00000143365	8	1	T cells	T cell
RTKN2	ENSG00000182010	8	1	T cells	T cell
RUNX1	ENSG00000159216	8	1	Breast cancer	malignant cell
S100A14	ENSG00000189334	8	1	Breast glandular cells	epithelial cell
S100A4	ENSG00000196154	4	1	Breast cancer	malignant cell
S100A8	ENSG00000143546	4	1	Monocytes	monocyte
SCD	ENSG00000099194	8	1	Breast cancer	malignant cell
SCGB2A1	ENSG00000124939	6	1	Breast glandular cells	epithelial cell
SDC4	ENSG00000124145	8	1	Breast glandular cells	epithelial cell
SEC11C	ENSG00000166562	8	1	B cells	B cell
SEC24A	ENSG00000113615	8	1	Macrophages	macrophage
SELL	ENSG00000188404	8	1	T cells	canonical T cell marker
SERHL2	ENSG00000183569	7	1	Breast glandular cells	epithelial cell
SERPINA3	ENSG00000196136	7	1	Breast glandular cells	epithelial cell
SERPINB9	ENSG00000170542	8	1	Macrophages	macrophage
SFRP1	ENSG00000104332	8	1	Breast cancer	malignant cell
SFRP4	ENSG00000106483	8	1	Fibroblasts	fibroblast
SH3YL1	ENSG00000035115	8	1	Breast glandular cells	epithelial cell
SLAMF1	ENSG00000117090	8	1	B cells	B cell
SLAMF7	ENSG00000026751	8	1	B cells	B cell
SLC25A37	ENSG00000147454	8	1	Breast glandular cells	epithelial cell
SLC5A6	ENSG00000138074	8	1	Breast glandular cells	epithelial cell
SMAP2	ENSG00000084070	8	1	T cells	T cell
SMS	ENSG00000102172	8	1	Breast glandular cells	epithelial cell
SNAI1	ENSG00000124216	6	1	Breast cancer	malignant cell
SOX17	ENSG00000164736	8	1	Endothelial cells	endothelial cell
SOX18	ENSG00000203883	3	1	Adipocytes	adipocyte
SPIB	ENSG00000269404	8	1	Dendritic cells	dendritic cell
SQLE	ENSG00000104549	8	1	Breast glandular cells	epithelial cell
SRPK1	ENSG00000096063	8	1	Breast glandular cells	epithelial cell
SSTR2	ENSG00000180616	7	1	Smooth muscle cells	smooth muscle cell
STC1	ENSG00000159167	8	1	Endothelial cells	endothelial cell
SVIL	ENSG00000197321	8	1	Breast glandular cells	epithelial cell
TAC1	ENSG00000006128	8	1	Fibroblasts	fibroblast
TACSTD2	ENSG00000184292	8	1	Breast cancer	malignant cell
TCEAL7	ENSG00000182916	6	1	Fibroblasts	fibroblast
TCF4	ENSG00000196628	8	1	Breast cancer	malignant cell
TCF7	ENSG00000081059	8	1	T cells	canonical T cell marker
TCIM	ENSG00000176907	8	1	Breast glandular cells	epithelial cell
TCL1A	ENSG00000100721	7	1	B cells	B cell
TENT5C	ENSG00000183508	8	1	T cells	T cell
TFAP2A	ENSG00000137203	8	1	Adipocytes	adipocyte
THAP2	ENSG00000173451	8	1	Smooth muscle cells	smooth muscle cell
TIFA	ENSG00000145365	8	1	Endothelial cells	endothelial cell
TIGIT	ENSG00000181847	8	1	T cells	regulatory T cell
TIMP4	ENSG00000157150	8	1	Adipocytes	adipocyte
TMEM147	ENSG00000105677	7	1	Breast glandular cells	epithelial cell
TNFRSF17	ENSG00000048462	8	1	Plasma cells	plasma cell
TOMM7	ENSG00000196683	7	1	Breast glandular cells	epithelial cell
TOP2A	ENSG00000131747	8	1	Breast cancer	malignant cell
TPD52	ENSG00000076554	8	1	Breast glandular cells	epithelial cell
TPSAB1	ENSG00000172236	2	1	Mast cells	mast cell
TRAC	ENSG00000277734	8	1	T cells	canonical T cell marker
TRAF4	ENSG00000076604	8	1	Breast myoepithelial cells	epithelial cell
TRAPPC3	ENSG00000054116	8	1	Breast glandular cells	epithelial cell
TRIB1	ENSG00000173334	8	1	B cells	B cell
TUBA4A	ENSG00000127824	8	1	T cells	T cell
TUBB2B	ENSG00000137285	8	1	Breast myoepithelial cells	epithelial cell
UCP1	ENSG00000109424	8	1	Adipocytes	adipocyte
USP53	ENSG00000145390	8	1	Breast glandular cells	epithelial cell
VOPP1	ENSG00000154978	7	1	B cells	B cell
VWF	ENSG00000110799	8	1	Endothelial cells	endothelial cell
WARS	ENSG00000140105	8	1	Endothelial cells	endothelial cell
ZEB1	ENSG00000148516	8	1	Breast cancer	malignant cell
ZEB2	ENSG00000169554	8	1	Breast cancer	malignant cell
ZNF562	ENSG00000171466	8	1	Breast glandular cells	epithelial cell
